# Supplementary material for: Residual Humidity in Paraffin-Embedded Tissue Reduces Nucleic Acid Stability
Source: Int J Mol Sci. 2023 Apr 28;24(9):8010. doi: 10.3390/ijms24098010 (PMC10178321; doi:10.3390/ijms24098010)
Supplement: Supplementary file 1 [file ijms-24-08010-s001.zip]

Archive with 2 entries (2 files):
- IJMS Humidity in Fixed Tissue Supplementary Figures .pptx
- IJMS Humidity in Fixed Tissue Supplementary Material.pdf
